# Supplementary material for: Multidrug-Resistant Extended-Spectrum Beta-Lactamase (ESBL)-Producing Escherichia coli in a Dairy Herd: Distribution and Antimicrobial Resistance Profiles
Source: Antibiotics (Basel). 2024 Mar 5;13(3):241. doi: 10.3390/antibiotics13030241 (PMC10967312; doi:10.3390/antibiotics13030241)
Supplement: Supplementary file 1 [file antibiotics-13-00241-s001.zip]

Archive with 2 entries (2 files):
- antibiotics-2874511-supplementary/Supplementary File S1.pdf
- antibiotics-2874511-supplementary/Supplementary File S2.pdf
